# Supplementary material for: Changes in Total Energy, Nutrients and Food Group Intake among Children and Adolescents during the COVID-19 Pandemic—Results of the DONALD Study
Source: Nutrients. 2022 Jan 11;14(2):297. doi: 10.3390/nu14020297 (PMC8778042; doi:10.3390/nu14020297)
Supplement: Supplementary file 1 [file nutrients-14-00297-s001.zip]

Archive with 1 entries (1 files):
- nutrients-1517067-supplementary.pdf
